# Supplementary material for: Multiscale Comparative Analyses of OVB-Organoids and Cerebral Organoids
Source: Cells. 2026 Apr 16;15(8):703. doi: 10.3390/cells15080703 (PMC13114402; doi:10.3390/cells15080703)
Supplement: Supplementary file 1 [file cells-15-00703-s001.zip]

Archive with 1 entries (1 files):
- cells-4182492-supplementary.pdf
